# Supplementary material for: COVID-19-Associated Mortality in US Veterans with and without SARS-CoV-2 Infection
Source: Int J Environ Res Public Health. 2021 Aug 11;18(16):8486. doi: 10.3390/ijerph18168486 (PMC8394601; doi:10.3390/ijerph18168486)
Supplement: Supplementary file 1 [file ijerph-18-08486-s001.zip]

Archive with 1 entries (1 files):
- ijerph-1297283-SM.pdf
